# Supplementary material for: FLRT2 prevents endothelial cell senescence and vascular aging by regulating the ITGB4/mTORC2/p53 signaling pathway
Source: JCI Insight. 2024 Apr 8;9(7):e172678. doi: 10.1172/jci.insight.172678 (PMC11128196; doi:10.1172/jci.insight.172678)
Supplement: Supporting data values [file jciinsight-9-172678-s048.xlsx]

## Sheet: Figure 1
Figure 1
1A	SA-β-Gal positivity (%)
	Young	Old
	1.45	66.67
	2.5	90
	1.28	84.61
1B	SA-β-Gal positivity (%)
	Young	Old
	0.63	69.29
	0.38	82.84
	0.84	85.13
1C	SA-β-Gal positivity (%)
	Young	Old
	0.46	88.88
	0.32	78.34
	0.31	82.62
1E
		FLRT2 (Mean Fluorescence Intensity)
		1~10	11~20	21~30	31~40	41~50	51~60	61~70	71~80	81~90
	1	39.581	35.032	37.996	20.784	15.913	20.278	7.253	4.565	6.197
	2	37.234	38.375	35.235	21.851	19.235	5.543	13.265	6.032	4.997
	3	41.846	22.375	28.456	24.365	19.345	12.264	8.454	5.596	3.523
	4	29.798	21.9345	38.11	30.389	16.503	11.542	8.732	3.364	5.236
	5	40.238	35.918	36.395	29.574	18.945	11.636	8.364	10.196	4.264
	6	39.969	34.885	36.954	21.395	10.346	10.877	8.226	6.945	2.352
	7	41.037	21.749	26.949	25.938	16.493	8.7382	9.643	6.253	3.645
	8	45.345	23.97	38.276	26.943	19.376	9.237	9.373	5.923	5.235
	9	36.972	45.787	37.997	17.993	15.377	9.972	9.226	6.122	4.254
	10	39.725	36.862	37.597	21.878	10.935	4.273	12.542	15.963	3.646
	11	41.97	39.879	34.857	27.578	19.778	13.288	4.545	6.532	3.253
	12	42.681	38.098	37.931	28.072	14.363	12.493	11.643	6.828	2.635
	13	28.962	38.97	36.974	19.758	11.394	7.354	10.534	7.292	5.2423
	14	35.398	42.932	34.614	20.963	17.983	11.609	9.798	7.773	3.793
	15	27.543	39.75	35.971	30.556	11.348	11.943	8.885	8.115	4.689
	16	39.725	37.945	37.276	25.939	15.355	12.784	9.574	6.356	3.153
	17	37.952	37.564	38.968	29.582	15.934	10.372	9.573	5.246	5.782
	18	24.874	38.175	38.375	27.943	16.984	11.689	8.392	6.286	8.143
	19	25.934	29.495	29.23	28.57	17.498	7.992	7.256	13.822	3.122
	20	46.923	39.972	36.189	24.729	16.933	12.275	6.264	7.336	2.738

## Sheet: Figure 2
Figure 2
2A
		0	1	2	3	4(d)
	Con si	20000	34200	51300	83340	108510
		25000	39200	56300	97340	143510
		30000	44200	61300	102340	148510
	FLRT2 si	20000	24300	31200	40560	56784
		25000	29300	36200	45560	61784
		30000	34300	41200	50560	66784
2C
		Sub-G1	G0/G1	S	G2/M
	Con si	1.02	54.59	9.35	22.67
		1.05	53.21	12.15	20.53
		1.06	55.89	7.57	23.25
	FLRT2 si	1.03	65.2	6.26	19.43
		1.02	66.59	3.73	18.57
		1.01	64.35	8.02	20.97
2D	SA-β-Gal positivity (%)
	Con Si	FLRT2 Si
	3.2	81.91
	1.32	59.24
	2.93	70.54
2E	Relative BrdU incorporation
	Con Si	FLRT2 Si
	100	46.6
	100	72.3
	100	60.6
2H	SA-β-Gal positivity (%)
	1st Si	2nd Si	1	2	3
	Con Si	Con Si	3.4	2.46	1.52
	Con Si	FLRT2 Si	69.09	76.75	76.91
	Raptor Si		67.88	51.81	56.851
	Rictor Si		30.2	28.74	23.79

## Sheet: Figure 4
Figure 4
4B	SA-β-Gal positivity (%)
	1st Si	2nd Si	1	2	3
	Con Si	Con Si	3.65	1.72	2.04
	Con Si	FLRT2 Si	79.31	61.84	70.35
	ITGB1 Si		73.95	67.51	70.21
	ITGB3 Si		80.35	72.54	78.24
	ITGB4 Si		15.36	15.05	15.9
	ITGB5 Si		68.4	61.5	65.42
4C		IL-1α						IL-6
	Con Si	1	1	1	1		Con Si	1	1	1	1
	FLRT2 Si	2.22431	1.92176	1.78574	3.13279		FLRT2 Si	8.14215	9.28229	9.13634	8.01412
	FLRT2 Si+ITGB4 Si	0.679269	1.32027	1.26642	1.30313		FLRT2 Si+ITGB4 Si	1.46748	1.42615	2.99962	3.08657
		IL-8						MMP3
	Con Si	1	1	1	1		Con Si	1	1	1	1
	FLRT2 Si	3.49554	3.98502	3.66257	3.2127		FLRT2 Si	2.25657	2.57255	3.44869	3.02509
	FLRT2 Si+ITGB4 Si	0.485125	0.47146	0.399273	0.205423		FLRT2 Si+ITGB4 Si	1.04957	1.02	1.68175	1.7305
4E	SA-β-Gal positivity (%)	1	2	3
	Con Si	3	1.6	0.5
	FLRT2 Si	80	71	75
	FLRT2 Si+ASC-8 Ab	14	9	17

## Sheet: Figure 5
Figure 5
5D		Con Si					FLRT2 Si
		1	2	3	4	5	1	2	3	4	5
	P-ITGβ4 (Y1510)	1	1	1	1	1	3.3	2.6	2.9	3.6	2.8
	P-mTOR (S2481)	1	1	1	1	1	3.8	3.6	3.6	3.7	3.5
	P-AKT(S473)	1	1	1	1	1	3.9	4.4	4.8	4.5	4.6
	p53	1	1	1	1	1	5	5.3	5.9	5.2	5.4
	p21	1	1	1	1	1	5.3	5.2	4.6	4.8	5.2

## Sheet: Figure 6
Figure 6
6B
1st	2nd	1	2	3
FLAG EV	Con Si	1	1	1
FLAG FLRT2		2.13	2.5	2.42
FLAG EV	FLRT2 Si	0.22	0.08	0.16
FLAG FLRT2		0.72	0.64	0.67
6C
1st	2nd	1	2	3
FLAG EV	Con Si	3.5	1.42	2.52
FLAG FLRT2		5.83	2.29	4.76
FLAG EV	FLRT2 Si	70.13	82.1	78.69
FLAG FLRT2		29.99	24.11	26.82

## Sheet: Supplemental Figure 1
Figure S1
Figure S1A
FLRT2	Young	1.4	0.6	1.2
	Old	0.2	0.5	0.3
		1	2	3
p-prb	Young	1.2	1.2	0.7
	Old	0.2	0.1	0.05
		1	2	3
p53	Young	1.2	0.9	1
	Old	2.5	1.8	2.7
		1	2	3
p21	Young	1.3	0.9	1.2
	Old	1.9	2.7	1.8
Figure S1B		1	2	3
FLRT2	Young	1	0.9	1.2
	Old	0.2	0.5	0.1
		1	2	3
p-prb	Young	1.3	1.2	0.8
	Old	0.02	0.09	0.04
		1	2	3
p53	Young	1.3	0.9	0.8
	Old	1.8	2.4	2
		1	2	3
p21	Young	0.7	1.1	1.2
	Old	1.7	2.6	1.8
Figure S1C		1	2	3
FLRT2	Young	1.4	0.8	1.2
	Old	0.7	0.6	0.3
		1	2	3
p-prb	Young	1.3	1.1	0.6
	Old	0.14	0.1	0.02
		1	2	3
p53	Young	0.8	0.7	1.5
	Old	2.6	1.9	2.4
		1	2	3
p21	Young	1.3	0.9	1.2
	Old	2.2	2.5	1.9
Figure S1D
FLRT2	1	2	3	4	5
6 months	3788.89	4896.13	4859.89	5379.77	3273.3
24 months	682.284	692.213	172.192	749.213	216.435
p53	1	2	3	4	5
6 months	969.899	1735.23	949.435	1576.16	2286.94
24 months	9325.08	5036.13	12938.1	10050	14915.9
p21	1	2	3	4	5
6 months	458.506	730.698	542.43	389.698	2077.3
24 months	9980.38	2129.89	7900.84	16917	13352.8

## Sheet: Supplemental Figure 2
Figure S2
Figure S2A
	p53 (Mean Fluorescence Intensity)												p21 (Mean Fluorescence Intensity)
	1~10	11~20	21~30	31~40	41~50	51~60	61~70	71~80	81~90				1~10	11~20	21~30	31~40	41~50	51~60	61~70	71~80	81~90
1	7.972	12.869	17.234	12.977	32.16	39.543	54.357	51.474	76.389			1	4.947	9.645	12.832	9.824	24.56	39.891	54.968	58.482	71.97
2	5.879	6.382	16.115	18.272	36.92	42.745	43.734	64.457	61.42			2	3.294	6.944	9.921	12.154	26.723	42.89	53.534	59.339	83.752
3	4.405	10.978	15.707	18.888	36.093	30.877	56.171	61.199	82.542			3	1.153	10.447	7.977	5.341	20.004	49.213	40.743	41.843	88.088
4	4.241	12.74	14.801	12.087	35.747	41.529	53.592	61.254	60.254			4	7.223	3.471	6.306	18.695	17.063	47.402	44.733	42.098	51.234
5	7.361	10.955	17.895	8.73	37.106	41.374	55.103	63.609	71.877			5	2.03	2.467	9.276	17.659	29.306	41.418	53.125	50.868	82.913
6	8.157	7.951	16.834	19.141	31.075	43.643	41.531	64.631	73.035			6	2.594	5.346	12.354	8.613	25.23	36.494	52.148	53.681	86.261
7	4.124	11.061	17.076	18.042	35.188	46.333	40.543	63.983	86.674			7	3.582	4.473	18.978	9.291	14.12	40.163	60.655	54.385	75.288
8	5.365	12.99	16.107	17.716	34.365	43.596	51.415	64.676	84.422			8	1.89	3.484	4.408	12.656	28.38	31.118	41.385	53.667	78.038
9	4.358	5.187	17.636	15.83	40.324	43.361	51.48	54.159	73.146			9	2.551	1.368	5.981	14.439	26.614	36.274	55.441	60.786	89.676
10	4.865	10.352	11.974	13.901	34.706	46.506	52.294	62.833	79.677			10	3.759	9.268	11.557	8.418	12.718	49.694	58.701	60.393	65.112
11	4.896	13	17.145	19.02	36.884	40.316	43.24	65.59	69.332			11	2.217	3.985	9.996	5.039	16.339	40.615	57.391	70.689	71.154
12	7.755	4.455	11.508	17.474	28.938	38.223	46.79	73.492	84.67			12	6.758	7.667	8.916	17.647	29.345	45.124	48.325	72.731	78.887
13	3.192	11.698	21.18	18.751	36.64	41.605	47.211	60.206	81.975			13	1.435	8.993	11.451	16.807	36.068	46.023	60.369	47.72	70.634
14	7.456	7.177	15.058	15.935	38.237	40.027	46.29	65.265	83.69			14	4.536	0.059	16.596	5.557	34.954	31.699	65.594	56.121	65.356
15	4.411	7.119	16.092	16.5	36.748	42.194	43.054	64.602	83.51			15	1.088	0.542	3.399	6.146	25.877	38.404	54.717	56.769	88.51
16	4.453	10.396	17.815	15.549	38.48	40.215	53.837	64.725	64.463			16	2.38	0.795	14.636	3.201	21.253	48.179	60.32	77.15	82.411
17	7.276	5.314	16.36	16.507	43.45	41.899	46.67	64.58	85.511			17	6.711	0.911	16.385	20.033	28.789	40.921	70.306	62.314	86.951
18	5.533	8.4	16.993	17.183	41.306	40.093	43.682	63.149	69.982			18	2.98	0.242	17.895	11.218	20.9	49.979	65.223	69.911	89.261
19	4.695	10.425	15.9	20.975	36.17	37.305	49.433	62.646	85.281			19	1.784	0.629	9.598	9.563	28.06	51.64	63.605	63.727	89.804
20	8.413	0.993	14.649	26.001	40.974	45.143	46.284	78.71	73.57			20	1.109	0.207	10.312	7.597	29.234	40.955	53.614	65.033	81.049

## Sheet: Supplemental Figure 3
Figure S3
Figure S3A
FLRT2	1	2	3
Con Si 1 day	25150	27352	29639
FLRT2 Si 1 day	1522.74	2629	2676
FLRT2 Si 2 day	2016.1	2608	2688
FLRT2 Si 3 day	1916.4	2198	1977
Con Si 3 day	23984	21634	23593
P-pRb	1	2	3
Con Si 1 day	13917.7	15983	27566
FLRT2 Si 1 day	5979.35	3353	2585
FLRT2 Si 2 day	2774.38	2968	2400
FLRT2 Si 3 day	2936.72	2345	2768
Con Si 3 day	19520.3	15086	21065
p53	1	2	3
Con Si 1 day	2409.45	3194	2263
FLRT2 Si 1 day	17023.1	24780	23064
FLRT2 Si 2 day	24888.3	22245	22642
FLRT2 Si 3 day	24492.1	21165	26981
Con Si 3 day	3360.81	2840	2131
p21	1	2	3
Con Si 1 day	8073.93	8113	5467
FLRT2 Si 1 day	18068.3	34494	25176
FLRT2 Si 2 day	29786.2	34493	33901
FLRT2 Si 3 day	29264	32053	22444
Con Si 3 day	5157.18	7117	6753
Cyclin D1	1	2	3
Con Si 1 day	5350.66	3012	3271
FLRT2 Si 1 day	5646.56	6551	7584
FLRT2 Si 2 day	15746	17017	18594
FLRT2 Si 3 day	23513.2	26898	12205
Con Si 3 day	4524.07	5934	5374
Cyclin A	1	2	3
Con Si 1 day	24788.6	21479	21867
FLRT2 Si 1 day	17211.8	17919	17426
FLRT2 Si 2 day	6804.25	6744	5279
FLRT2 Si 3 day	3928.59	3117	3226
Con Si 3 day	16636.4	21488	26311
CDK2	1	2	3
Con Si 1 day	22138.7	23825	27175
FLRT2 Si 1 day	8233.9	8291	8805
FLRT2 Si 2 day	2441.05	2394	2629
FLRT2 Si 3 day	2291.69	1430	2259
Con Si 3 day	13206.4	26180	29466
CDK4	1	2	3
Con Si 1 day	795.698	988	918
FLRT2 Si 1 day	5633.35	5759	5226
FLRT2 Si 2 day	28734.5	26471	29472
FLRT2 Si 3 day	31675.3	28313	32914
Con Si 3 day	1434.17	1317	1088
PARP	1	2	3
Con Si 1 day	269.991	266	496
FLRT2 Si 1 day	189.971	249	735
FLRT2 Si 2 day	633.912	525	281
FLRT2 Si 3 day	807.69	436	609
Con Si 3 day	472.841	308	512
PC	28908	30418	28565

## Sheet: Supplemental Figure 4
Figure S4
Figure S4A
No. branch point	1	2	3		No. branches	1	2	3		tube area	1	2	3
Con Si	23	24	26		Con Si	36	43	40		Con Si	3715	4779	3978
FLRT2 SI	3	4	0		FLRT2 SI	6	2	2		FLRT2 SI	600	200	400
Figure S4B
	IL-1α						IL-6
Con Si	1	1	1	1		Con Si	1	1	1	1
FLRT2 SI	1.82284	1.7314	2.56389	1.34965		FLRT2 SI	10.4462	9.92218	8.91577	9.38666
	IL-8						MMP3
Con Si	1	1	1	1		Con Si	1	1	1	1
FLRT2 SI	6.25574	6.58614	4.17255	3.96323		FLRT2 SI	1.87509	1.78102	2.94115	3.09649
	FLRT2
Con Si	1	1	1	1
FLRT2 SI	0.0608528	0.0578	0.0279641	0.029441

## Sheet: Supplemental Figure 5
Figure S5
Figure S5B
	1	2	3
Con si	99.5068	100.123	100.37
FLRT2 si #1	51.418	50.9248	51.9112
FLRT2 si #2	59.3095	60.5425	61.1591
FLRT2 si #3	60.6658	60.0493	60.2959
Figure S5C
	1	2	3
Con si	3.65	1.42	2.24
FLRT2 si #1	57.54	75.88	79.21
FLRT2 si #2	65.73	79.24	83.61
FLRT2 si #3	57.68	65.24	66.56
Figure S5D
	IL-1α						IL-6
Con si	1	1	1	1		Con si	1	1	1	1
FLRT2 si #1	1.88089	1.78894	1.92621	2.11565		FLRT2 si #1	10.2857	8.51649	8.89256	8.72349
FLRT2 si #2	1.91447	2.25336	1.58116	1.65388		FLRT2 si #2	8.56158	7.63702	6.55666	7.35043
FLRT2 si #3	1.40103	1.48712	1.68172	1.69809		FLRT2 si #3	9.68857	8.95263	8.14228	8.8116
	IL-8						MMP3
Con si	1	1	1	1		Con si	1	1	1	1
FLRT2 si #1	4.62329	4.39729	4.16235	4.37627		FLRT2 si #1	1.762	3.35173	2.07555	2.18223
FLRT2 si #2	5.16076	4.60345	4.48392	5.02676		FLRT2 si #2	2.8805	2.56944	2.12367	2.38077
FLRT2 si #3	5.07831	4.69256	3.9407	4.26464		FLRT2 si #3	1.73457	1.60282	2.24788	2.43267
	FLRT2
Con si	1	1	1	1
FLRT2 si #1	0.0323722	0.0307897	0.0684315	0.0719485
FLRT2 si #2	0.131239	0.0292666	0.0365008	0.0409197
FLRT2 si #3	0.106889	0.0987699	0.116446	0.126018

[truncated: 10 more sheets: Supplemental Figure 6, Supplemental Figure 7, Supplemental Figure 8, Supplemental Figure 11, Supplemental Figure 12, Supplemental Figure 13, Supplemental Figure 14, Supplemental Figure 16, Supplemental 17, Phospho Explorer Antibody Array]
